# Supplementary material for: First brassinosteroid-based dwarf mutant discovered and characterized in grapevine
Source: Theor Appl Genet. 2026 May 4;139(5):147. doi: 10.1007/s00122-026-05225-6 (PMC13139300; doi:10.1007/s00122-026-05225-6)
Supplement: Supplementary file 2 — Supplementary file2 (XLSX 61 kb) [file 122_2026_5225_MOESM2_ESM.xlsx]

## Sheet: STable1RNAseqSampes
Supplementary Table 1. A list of the bulked RNA-Seq samples of seedlings derived from selfed PI 200569.
RNA-Seq library ID	Tissue	Vines pooled	Phenotype
P1	shoot	D1,D2,D6	Dwarf
P2	shoot	D3, D4, D10	Dwarf
P3	shoot	D5, D9, D14	Dwarf
P4	shoot	M16, M17, M18	Medium
P5	shoot	M27, M28, M30	Medium
P6	shoot	M31, M32, M35	Medium
P7	shoot	T39, T40, T43	Tall
P8	shoot	T55, T57, T58	Tall
P9	shoot	T61, T62, T70	Tall
P10	leaf	D1,D2,D6	Dwarf
P11	leaf	D3, D4, D10	Dwarf
P12	leaf	M27, M28, M30	Medium
P13	leaf	M31, M32, M35	Medium
P14	leaf	T39, T40, T43	Tall
P15	leaf	T55, T57, T58	Tall

## Sheet: TableS2RNAseqMarkers
Supplementary Table 2. Diagnostic RNA-seq SNPs for distinquishing bulk samples of dwarf vines from that of medium/normal vines in the QTL region controlling the dwarf mutant phenotypea
Marker ID	Alleles	Chromosome	Position	P01	P02	P03	P10	P11		P04	P05	P06	P12	P13		P07	P08	P09	P14	P15
				Dwarf shoot	Dwarf shoot	Dwarf shoot	Dwarf leaf	Dwarf leaf		Medium shoot	Medium shoot	Medium shoot	Medium leaf	Medium leaf		Tall shoot	Tall shoot	Tall shoot	Tall leaf	Tall leaf
S14_23419894	T/C	14	23419894	T	T	Y	T	Y		T	Y	T	T	T		T	T	T	T	Y
S14_23422702	A/C	14	23422702	A	A	A	A	A		M	M	M	M	M		M	C	M	C	C
S14_23424689	G/T	14	23424689	G	G	G	G	G		K	K	K	K	K		K	T	K	K	T
S14_23471205	T/G	14	23471205	G	G	G	Nb	G		T	N	K	T	T		N	N	T	N	T
S14_23471574	A/C	14	23471574	C	C	C	C	C		M	M	M	M	M		A	A	A	A	A
S14_23471576	A/G	14	23471576	A	A	A	A	A		R	R	R	R	R		G	G	G	G	G
S14_23526219	C/T	14	23526219	C	C	C	C	C		Y	Y	Y	Y	Y		Y	T	T	T	Y
S14_23526688	A/C	14	23526688	A	A	A	A	A		M	M	M	M	M		M	C	M	C	M
S14_23529320	C/T	14	23529320	C	C	C	C	C		Y	Y	Y	Y	Y		Y	T	Y	T	Y
S14_23554428	T/C	14	23554428	T	T	T	T	T		Y	Y	Y	Y	C		Y	C	Y	C	Y
S14_23554509	A/G	14	23554509	A	A	A	A	A		R	R	R	R	G		R	G	R	G	R
S14_23554524	A/G	14	23554524	A	A	A	A	A		R	R	R	R	G		R	G	R	G	R
S14_23556249	C/T	14	23556249	C	C	C	C	C		Y	T	Y	Y	Y		Y	T	Y	T	Y
S14_23556285	T/A	14	23556285	T	T	T	T	T		W	W	W	W	W		W	A	W	A	W
S14_23557098	A/G	14	23557098	A	R	R	R	N		A	A	N	N	A		R	N	N	A	A
a : Diagnostic markers for distinquishing dwarf vines from medium/tall vines were indicated in yellow, green, and pink color for dwarf, medium and tall vines, respectively. Because medium and tall vines were sometime visually not distinguishable and their phenotypic classifications
were not always accurate, their maker genotypes may overlap in some cases .
b : N represents that the marker genotype was missing.

## Sheet: STable3VviBR6OX1
Table S3. Allelic variation of VviBR6OX1 in PI 500269a
Position	Reference	Allele 1	Allele 2	Location
1--12	ATGGCTGTTTTC	ATGGCTGTTTTC	12-bp del	exon 1
501	T	C		intron 1
622	T	C		intron 1
680	G	A		intron 1
1347	T	C		intron 3
1595--1603	CTGTCAAGT		9-bp del	exon 4
1853	G	A		intron 5
2069	G	T		intron 6
2113	T		A	intron 6
2255	C	T		intron 6
2309	T	G		intron 6
a: A 2.9 kb genomic region covering the VviBRO6OX1 gene was amplified from PI500269 by PCRs using Phusion DNA polymerase.
PCR products were gel-purified and cloned in pJet vectors and multiple clones were sequenced for the inserted VviBR6OX1 gene.
Data for allele 1 were based on two clones and allele 2 were based on three clones.

## Sheet: STable4Primers
Supplementary Table 4. A list of the primers used in the study
Primer ID	Primer sequence	Primer location and Usage
W1474R	GTCATGGAGATACTTGACAGCa	Wild-type specific in exon 4 in VviBR6OX1 spanning the 9bp-in-frame deletion
M1475R	GTCATGGAGATCCATCATGGA	9bp-deletion-specific in exon 4 in VviBR6OX1
1505F	CACTGCTTTGTTGAGATGGAATG	Forward primer in exon 1 in VviBR6OX1 for target site 1 evaluation
1506R	TAAAACCCAGTAAGATCCGTCTG	Reverse primer in intron 1 in VviBR6OX1 for target site 1 evaluation
1507F	CTGATCATTCTTGATGTTTATCCTCTG	Forward primer in intron 1 in VviBR6OX1 for target site 2 evaluation
1508R	GATATCTAACATGGACTGTGGGTAG	Reverse primer in exon 2 in VviBR6OX1 for target site 2 evaluation
1749F	GGA TCA AAT CAT GAC TCC TTA CAC	Forward primer in intron 1 in VviBR6OX2 for target site 2 evaluation
1750R	TAT ATC CAA CAT GGA CTG TGG GTA G	Reverse primer in exon 2 in VviBR6OX2 for target site 2 evaluation
a. Nucleotides in red are absent in the mutated VviBR6OX1 allele in dwarf vines.

## Sheet: STable5Callus&vines
Table S5. Editing efficiencies at the T1 and T2 target sites of VviBR6OX1 in transgenic callus and plants
Sample ID	Construct	Sample type	BR6OX1-T1a	BR6OX1-T2	BR6OX2-T2
BRSP1C2	pBROGE	pooled callus	0.0003	0.0457	0.02167
BRSP2C6	pBROGE	pooled callus	0.001076	0.771916	0.68319
BRSP3C3	pBROGE	pooled callus	0.000247	0.0018087	0.001174
BRSP4C2	pBROGE	pooled callus	0.002656	0.991197	0.81954
BRSP5C3	pBROGE	pooled callus	0.0002	0.000964	0.0010085
BRSP6C4	pBROGE	pooled callus	0.000395	0.06884	0.019658
BRSP7C3	pBROGE	pooled callus	0.0002	0.0021	0.00153
CallusNb	None	pooled callus	0.00018	0.0001	0.000887
BR12.1	pBROGE	leaves	0.00046	0.997	0.889
BR62.1	pBROGE	leaves	0.0002	0.0151068	0.007
BR2.1.1	pBROGE	leaves	0.003	0.999	0.992
BR2.1.2	pBROGE	leaves	0.002	0.999	0.998
BR3.1	pBROGE	leaves	0.002	0.994	0.993
BR267.1	pBROGE	leaves	0.00017	0.0002985	0.001
BR267.3	pBROGE	leaves	0.00189	0.9983	0.998
D3.42c	DXS1PE	leaves	0.0002795	0.00024	0.0002
a. Editing efficiencies were produced by the Cas analyzer.
Cells highlighted in grey had no reads with authentic editing in the target sequence.
About 200,000 reads on average were generated from an indiviual plant sample and about 500,000 reads from a pooled callus sample.
b. A pool of non-transgenic callus was used as the negative control.
c. A transgenic plant with an unrelated construct in the same cutlivar background was used as the negative control.

## Sheet: STable6MajorEditingVariants
Supplementary Table 6. Major VviBR6OX1 and VviBR6OX2 editing variants detected in this study.
Edited variant typea	Edited target sequenceb
Reference sequence for VviBR6OX1 target site	TAGTATGAATATAATTTTCTTTAATTTTTCTGTAACAGGTATGGAAAATTTTTCAAATCCCATTTATTGGGTTGTCCTACCACAGTCTCCATGGATCCAGAGCTCAACAGATACATCCTAATGAATGAAGCAAAAGGCCTGGTTCCTGGCTACCCACAGTCCAT
D-->V ms	TAGTATGAATATAATTTTCTTTAATTTTTCTGTAACAGGTATGGAAAATTTTTCAAATCCCATTTATTGGGTTGTCCTACCACAGTCTCCATGGTTCCAGAGCTCAACAGATACATCCTAATGAATGAAGCAAAAGGCCTGGTTCCTGGCTACCCACAGTCCAT
"A" in	TAGTATGAATATAATTTTCTTTAATTTTTCTGTAACAGGTATGGAAAATTTTTCAAATCCCATTTATTGGGTTGTCCTACCACAGTCTCCATGGAATCCAGAGCTCAACAGATACATCCTAATGAATGAAGCAAAAGGCCTGGTTCCTGGCTACCCACAGTCCAT
"AA" in	TAGTATGAATATAATTTTCTTTAATTTTTCTGTAACAGGTATGGAAAATTTTTCAAATCCCATTTATTGGGTTGTCCTACCACAGTCTCCATGGAAATCCAGAGCTCAACAGATACATCCTAATGAATGAAGCAAAAGGCCTGGTTCCTGGCTACCCACAGTCCAT
"A" del	TAGTATGAATATAATTTTCTTTAATTTTTCTGTAACAGGTATGGAAAATTTTTCAAATCCCATTTATTGGGTTGTCCTACCACAGTCTCCATGG-TCCAGAGCTCAACAGATACATCCTAATGAATGAAGCAAAAGGCCTGGTTCCTGGCTACCCACAGTCCAT
"G" del	TAGTATGAATATAATTTTCTTTAATTTTTCTGTAACAGGTATGGAAAATTTTTCAAATCCCATTTATTGGGTTGTCCTACCACAGTCTCCATG-ATCCAGAGCTCAACAGATACATCCTAATGAATGAAGCAAAAGGCCTGGTTCCTGGCTACCCACAGTCCAT
"T" del	TAGTATGAATATAATTTTCTTTAATTTTTCTGTAACAGGTATGGAAAATTTTTCAAATCCCATTTATTGGGTTGTCCTACCACAGTCTCCATGGA-CCAGAGCTCAACAGATACATCCTAATGAATGAAGCAAAAGGCCTGGTTCCTGGCTACCCACAGTCCAT
"GA" del, 1m	TAGTATGAATATAATTTTCTTTAATTTTTCTGTAACAGGTATGGAAAATTTTTCAAATCCCATTTATTGGGTTGTCCTACCACAGTCTCCATG--CCCAGAGCTCAACAGATACATCCTAATGAATGAAGCAAAAGGCCTGGTTCCTGGCTACCCACAGTCCAT
"AT" del	TAGTATGAATATAATTTTCTTTAATTTTTCTGTAACAGGTATGGAAAATTTTTCAAATCCCATTTATTGGGTTGTCCTACCACAGTCTCCATGG--CCAGAGCTCAACAGATACATCCTAATGAATGAAGCAAAAGGCCTGGTTCCTGGCTACCCACAGTCCAT
2bp del, 1m	TAGTATGAATATAATTTTCTTTAATTTTTCTGTAACAGGTATGGAAAATTTTTCAAATCCCATTTATTGGGTTGTCCTACCACAGTCTCCATGGATCCTG-GC-CAACAGATACATCCTAATGAATGAAGCAAAAGGCCTGGTTCCTGGCTACCCACAGTCCAT
3bp del	TAGTATGAATATAATTTTCTTTAATTTTTCTGTAACAGGTATGGAAAATTTTTCAAATCCCATTTATTGGGTTGTCCTACCACAGTCTCCATGG---CAGAGCTCAACAGATACATCCTAATGAATGAAGCAAAAGGCCTGGTTCCTGGCTACCCACAGTCCAT
3bp del, 7bp in	TAGTATGAATATAATTTTCTTTAATTTTTCTGTAACAGGTATGGAAAATTTTTCAAATCCCATTTATTGGGTTGTCCTACCACAGTCTCCATTGGGTTGTCCAGAGCTCAACAGATACATCCTAATGAATGAAGCAAAAGGCCTGGTTCCTGGCTACCCACAGTCCAT
4bp del	TAGTATGAATATAATTTTCTTTAATTTTTCTGTAACAGGTATGGAAAATTTTTCAAATCCCATTTATTGGGTTGTCCTACCACAGTCTCCATGG----AGAGCTCAACAGATACATCCTAATGAATGAAGCAAAAGGCCTGGTTCCTGGCTACCCACAGTCCAT
6bp del	TAGTATGAATATAATTTTCTTTAATTTTTCTGTAACAGGTATGGAAAATTTTTCAAATCCCATTTATTGGGTTGTCCTACCACAGTCTCCATG------GAGCTCAACAGATACATCCTAATGAATGAAGCAAAAGGCCTGGTTCCTGGCTACCCACAGTCCAT
7bp del1	TAGTATGAATATAATTTTCTTTAATTTTTCTGTAACAGGTATGGAAAATTTTTCAAATCCCATTTATTGGGTTGTCCTACCACAGTCTCCATGG-------GCTCAACAGATACATCCTAATGAATGAAGCAAAAGGCCTGGTTCCTGGCTACCCACAGTCCAT
7bp del2	TAGTATGAATATAATTTTCTTTAATTTTTCTGTAACAGGTATGGAAAATTTTTCAAATCCCATTTATTGGGTTGTCCTACCACAGTCTCCAT-------GAGCTCAACAGATACATCCTAATGAATGAAGCAAAAGGCCTGGTTCCTGGCTACCCACAGTCCAT
8bp del1	TAGTATGAATATAATTTTCTTTAATTTTTCTGTAACAGGTATGGAAAATTTTTCAAATCCCATTTATTGGGTTGTCCTACCACAGTCTCCATGG--------CTCAACAGATACATCCTAATGAATGAAGCAAAAGGCCTGGTTCCTGGCTACCCACAGTCCAT
8bp del2	TAGTATGAATATAATTTTCTTTAATTTTTCTGTAACAGGTATGGAAAATTTTTCAAATCCCATTTATTGGGTTGTCCTACCACAGTCTCCA--------GAGCTCAACAGATACATCCTAATGAATGAAGCAAAAGGCCTGGTTCCTGGCTACCCACAGTCCAT
8bp del3	TAGTATGAATATAATTTTCTTTAATTTTTCTGTAACAGGTATGGAAAATTTTTCAAATCCCATTTATTGGGTTGTCCTACCACAGTCTCCATGGA--------TCAACAGATACATCCTAATGAATGAAGCAAAAGGCCTGGTTCCTGGCTACCCACAGTCCAT
8bp del, 1m	TAGTATGAATATAATTTTCTTTAATTTTTCTGTAACAGGTATGGAAAATTTTTCAAATCCCATTTATTGGGTTGTCCTACCACAGTCTCCATGGA--------ACAACAGATACATCCTAATGAATGAAGCAAAAGGCCTGGTTCCTGGCTACCCACAGTCCAT
8bp del, 2in	TAGTATGAATATAATTTTCTTTAATTTTTCTGTAACAGGTATGGAAAATTTTTCAAATCCCATTTATTGGGTTGTCCTACCACAGTCTCCATGG-----GA---CAACAGATACATCCTAATGAATGAAGCAAAAGGCCTGGTTCCTGGCTACCCACAGTCCAT
9bp del1	TAGTATGAATATAATTTTCTTTAATTTTTCTGTAACAGGTATGGAAAATTTTTCAAATCCCATTTATTGGGTTGTCCTACCACAGTCTCCATGG---------TCAACAGATACATCCTAATGAATGAAGCAAAAGGCCTGGTTCCTGGCTACCCACAGTCCAT
9bp del2	TAGTATGAATATAATTTTCTTTAATTTTTCTGTAACAGGTATGGAAAATTTTTCAAATCCCATTTATTGGGTTGTCCTACCACAGTCTCCAT---------GCTCAACAGATACATCCTAATGAATGAAGCAAAAGGCCTGGTTCCTGGCTACCCACAGTCCAT
10bp del	TAGTATGAATATAATTTTCTTTAATTTTTCTGTAACAGGTATGGAAAATTTTTCAAATCCCATTTATTGGGTTGTCCTACCACAGTCTCCAT----------CTCAACAGATACATCCTAATGAATGAAGCAAAAGGCCTGGTTCCTGGCTACCCACAGTCCAT
11bp del1	TAGTATGAATATAATTTTCTTTAATTTTTCTGTAACAGGTATGGAAAATTTTTCAAATCCCATTTATTGGGTTGTCCTACCACAGTCTCCATGG-----------AACAGATACATCCTAATGAATGAAGCAAAAGGCCTGGTTCCTGGCTACCCACAGTCCAT
11bp del2	TAGTATGAATATAATTTTCTTTAATTTTTCTGTAACAGGTATGGAAAATTTTTCAAATCCCATTTATTGGGTTGTCCTACCACAGTCTCCATG-----------CAACAGATACATCCTAATGAATGAAGCAAAAGGCCTGGTTCCTGGCTACCCACAGTCCAT
12bp del	TAGTATGAATATAATTTTCTTTAATTTTTCTGTAACAGGTATGGAAAATTTTTCAAATCCCATTTATTGGGTTGTCCTACCACAGTCTCCATG------------AACAGATACATCCTAATGAATGAAGCAAAAGGCCTGGTTCCTGGCTACCCACAGTCCAT
14bp del	TAGTATGAATATAATTTTCTTTAATTTTTCTGTAACAGGTATGGAAAATTTTTCAAATCCCATTTATTGGGTTGTCCTACCACAGTCTCCAT------------------------CCTAATGAATGAAGCAAAAGGCCTGGTTCCTGGCTACCCACAGTCCAT
15bp del	TAGTATGAATATAATTTTCTTTAATTTTTCTGTAACAGGTATGGAAAATTTTTCAAATCCCATTTATTGGGTTGTCCTACCACAG---------------AGCTCAACAGATACATCCTAATGAATGAAGCAAAAGGCCTGGTTCCTGGCTACCCACAGTCCAT
16bp del	TAGTATGAATATAATTTTCTTTAATTTTTCTGTAACAGGTATGGAAAATTTTTCAAATCCCATTTATTGGGTTGTCCTACCACAGTCTC----------------AACAGATACATCCTAATGAATGAAGCAAAAGGCCTGGTTCCTGGCTACCCACAGTCCAT
17bp del1	TAGTATGAATATAATTTTCTTTAATTTTTCTGTAACAGGTATGGAAAATTTTTCAAATCCCATTTATTGGGTTGTCCTACCACAGTCTCCATGG-----------------TACATCCTAATGAATGAAGCAAAAGGCCTGGTTCCTGGCTACCCACAGTCCAT
17bp del2	TAGTATGAATATAATTTTCTTTAATTTTTCTGTAACAGGTATGGAAAATTTTTCAAATCCCATTTATTGGGTTGTCCTACCACAG-----------------CTCAACAGATACATCCTAATGAATGAAGCAAAAGGCCTGGTTCCTGGCTACCCACAGTCCAT
19bp del	TAGTATGAATATAATTTTCTTTAATTTTTCTGTAACAGGTATGGAAAATTTTTCAAATCCCATTTATTGGGTTGTCCTACCACAGTCTCCATG-------------------ACATCCTAATGAATGAAGCAAAAGGCCTGGTTCCTGGCTACCCACAGTCCAT
21bp del	TAGTATGAATATAATTTTCTTTAATTTTTCTGTAACAGGTATGGAAAATTTTTCAAATCCCATTTATTGGGTTGTCC---------------------AGAGCTCAACAGATACATCCTAATGAATGAAGCAAAAGGCCTGGTTCCTGGCTACCCACAGTCCAT
24bp del	TAGTATGAATATAATTTTCTTTAATTTTTCTGTAACAGGTATGGAAAATTTTTCAAATCCCATTTATTGGGTTGTCCTACCACAGTCTCCAT------------------------CCTAATGAATGAAGCAAAAGGCCTGGTTCCTGGCTACCCACAGTCCAT
25bp del1	TAGTATGAATATAATTTTCTTTAATTTTTCTGTAACAGGTATGGAAAATTTTTCAAATCCCATTTATTGGGTTGTCCTACC-------------------------ACAGATACATCCTAATGAATGAAGCAAAAGGCCTGGTTCCTGGCTACCCACAGTCCAT
25bp del2	TAGTATGAATATAATTTTCTTTAATTTTTCTGTAACAGGTATGGAAAATTTTTCAAATCCCATTTATTGGGTTGTCCTA-------------------------CAACAGATACATCCTAATGAATGAAGCAAAAGGCCTGGTTCCTGGCTACCCACAGTCCAT
28bp del	TAGTATGAATATAATTTTCTTTAATTTTTCTGTAACAGGTATGGAAAATTTTTCAAATCCCATTTATTGGGTTGTCCTACCACAGTC----------------------------TCCTAATGAATGAAGCAAAAGGCCTGGTTCCTGGCTACCCACAGTCCAT
29bp del	TAGTATGAATATAATTTTCTTTAATTTTTCTGTAACAGGTATGGAAAATTTTTCAAATCCCATTTATTGGGTTGTCCTACCACAGTCTCCAT-----------------------------TGAATGAAGCAAAAGGCCTGGTTCCTGGCTACCCACAGTCCAT
30bp del	TAGTATGAATATAATTTTCTTTAATTTTTCTGTAACAGGTATGGAAAATTTTTCAAATCCCATTTATTGGGTTGTCCTACCACAGTCTCCATGG------------------------------ATGAAGCAAAAGGCCTGGTTCCTGGCTACCCACAGTCCAT
37bp del	TAGTATGAATATAATTTTCTTTAATTTTTCTGTAACAGGTATGGAAAATTTTTCAAATC-------------------------------------CCAGAGCTCAACAGATACATCCTAATGAATGAAGCAAAAGGCCTGGTTCCTGGCTACCCACAGTCCAT
37bp del, 2mm	TAGTATGAATATAATTTTCTTTAATTTTTCTGTAACAGGTATGGAAAATTTTTCAAATCCCATTTATTGGGTTG-------------------------------------GACAACCTAATGAATGAAGCAAAAGGCCTGGTTCCTGGCTACCCACAGTCCAT
41bp del	TAGTATGAATATAATTTTCTTTAATTTTTCTGTAACAGGTATGGAAAATTTTTCAAATCCCATTTATTGGGTTGTCCTA-----------------------------------------ATGAATGAAGCAAAAGGCCTGGTTCCTGGCTACCCACAGTCCAT
78bp del	TAGTATGAATATAATTT------------------------------------------------------------------------------TCCAGAGCTCAACAGATACATCCTAATGAATGAAGCAAAAGGCCTGGTTCCTGGCTACCCACAGTCCAT
Reference sequence for VviBR6OX2 target site	GAGCTTTTTCAAGACCCACATACTGGGCTGTCCTACCATTATTTCCATGGATCCAGAGCTCAACAGATACGTCCTTTTGAATGAAGGAAAAGGACTTGTT
D-->V, ms	GAGCTTTTTCAAGACCCACATACTGGGCTGTCCTACCATTATTTCCATGGTTCCAGAGCTCAACAGATACGTCCTTTTGAATGAAGGAAAAGGACTTGTT
D-->G, ms	GAGCTTTTTCAAGACCCACATACTGGGCTGTCCTACCATTATTTCCATGGGTCCAGAGCTCAACAGATACGTCCTTTTGAATGAAGGAAAAGGACTTGTT
"A'' in	GAGCTTTTTCAAGACCCACATACTGGGCTGTCCTACCATTATTTCCATGGAATCCAGAGCTCAACAGATACGTCCTTTTGAATGAAGGAAAAGGACTTGTT
"C" in	GAGCTTTTTCAAGACCCACATACTGGGCTGTCCTACCATTATTTCCATGGACTCCAGAGCTCAACAGATACGTCCTTTTGAATGAAGGAAAAGGACTTGTT
"T" in1	GAGCTTTTTCAAGACCCACATACTGGGCTGTCCTACCATTATTTCCATGGTATCCAGAGCTCAACAGATACGTCCTTTTGAATGAAGGAAAAGGACTTGTT
"T" in 2	GAGCTTTTTCAAGACCCACATACTGGGCTGTCCTACCATTATTTCCATGGATTCCAGAGCTCAACAGATACGTCCTTTTGAATGAAGGAAAAGGACTTGTT
"TA" in	GAGCTTTTTCAAGACCCACATACTGGGCTGTCCTACCATTATTTCCATGGTAATCCAGAGCTCAACAGATACGTCCTTTTGAATGAAGGAAAAGGACTTGTT
"A" "TA" in	GAGCTTTTTCAAGACCCACATACTGGGCTGTCCTACCATTATTTCCATGGAATCCAGAGCTCAACAGATATACGTCCTTTTGAATGAAGGAAAAGGACTTGTT
"G" del	GAGCTTTTTCAAGACCCACATACTGGGCTGTCCTACCATTATTTCCAT-GATCCAGAGCTCAACAGATACGTCCTTTTGAATGAAGGAAAAGGACTTGTT
"G" del, 1m	GAGCTTTTTCAAGACCCACATACTGGGCTGTCCTACCATTATTTCCAT-GTTCCAGAGCTCAACAGATACGTCCTTTTGAATGAAGGAAAAGGACTTGTT
"A" del	GAGCTTTTTCAAGACCCACATACTGGGCTGTCCTACCATTATTTCCATGG-TCCAGAGCTCAACAGATACGTCCTTTTGAATGAAGGAAAAGGACTTGTT
"A" del, 1m	GAGCTTTTTCAAGACCCACATACTGGGCTGTCCTACCATTATTTCCATGG-CCCAGAGCTCAACAGATACGTCCTTTTGAATGAAGGAAAAGGACTTGTT
"T" del	GAGCTTTTTCAAGACCCACATACTGGGCTGTCCTACCATTATTTCCATGGA-CCAGAGCTCAACAGATACGTCCTTTTGAATGAAGGAAAAGGACTTGTT
"C" del	GAGCTTTTTCAAGACCCACATACTGGGCTGTCCTACCATTATTTCCATGGAT-CAGAGCTCAACAGATACGTCCTTTTGAATGAAGGAAAAGGACTTGTT
"TG" del, 2m	GAGCTTTTTCAAGACCCACATACTGGGCTGTCCTACCATTATTTCAA--GACCCAGAGCTCAACAGATACGTCCTTTTGAATGAAGGAAAAGGACTTGTT
"GG" del	GAGCTTTTTCAAGACCCACATACTGGGCTGTCCTACCATTATTTCCAT--ATCCAGAGCTCAACAGATACGTCCTTTTGAATGAAGGAAAAGGACTTGTT
"GA" del	GAGCTTTTTCAAGACCCACATACTGGGCTGTCCTACCATTATTTCCATG--TCCAGAGCTCAACAGATACGTCCTTTTGAATGAAGGAAAAGGACTTGTT
"AT" del	GAGCTTTTTCAAGACCCACATACTGGGCTGTCCTACCATTATTTCCATGG--CCAGAGCTCAACAGATACGTCCTTTTGAATGAAGGAAAAGGACTTGTT
"AT" del, 1m	GAGCTTTTTCAAGACCCACATACTGGGCTGTCCTACCATTATTTCCATGG--TCAGAGCTCAACAGATACGTCCTTTTGAATGAAGGAAAAGGACTTGTT
"TC" del, 1m	GAGCTTTTTCAAGACCCACATACTGGGCTGTCCTACCATTATTTCCATGGA--AAGAGCTCAACAGATACGTCCTTTTGAATGAAGGAAAAGGACTTGTT
4bp del1	GAGCTTTTTCAAGACCCACATACTGGGCTGTCCTACCATTATTTCCATGG----AGAGCTCAACAGATACGTCCTTTTGAATGAAGGAAAAGGACTTGTT
4bp del2	GAGCTTTTTCAAGACCCACATACTGGGCTGTCCTACCATTATTTCCAT----CCAGAGCTCAACAGATACGTCCTTTTGAATGAAGGAAAAGGACTTGTT
4bp del3	GAGCTTTTTCAAGACCCACATACTGGGCTGTCCTACCATTATTTCC----ATCCAGAGCTCAACAGATACGTCCTTTTGAATGAAGGAAAAGGACTTGTT
5bp del1	GAGCTTTTTCAAGACCCACATACTGGGCTGTCCTACCATTATTTCCATGG-----GAGCTCAACAGATACGTCCTTTTGAATGAAGGAAAAGGACTTGTT
5bp del2	GAGCTTTTTCAAGACCCACATACTGGGCTGTCCTACCATTATTTCCATGGA-----AGCTCAACAGATACGTCCTTTTGAATGAAGGAAAAGGACTTGTT
6bp del1	GAGCTTTTTCAAGACCCACATACTGGGCTGTCCTACCATTATTTCCATG------GAGCTCAACAGATACGTCCTTTTGAATGAAGGAAAAGGACTTGTT
6bp del2	GAGCTTTTTCAAGACCCACATACTGGGCTGTCCTACCATTATTTCCAT------AGAGCTCAACAGATACGTCCTTTTGAATGAAGGAAAAGGACTTGTT
6bp del, 1m	GAGCTTTTTCAAGACCCACATACTGGGCTGTCCTACCATTATTTCCATG------TAGCTCAACAGATACGTCCTTTTGAATGAAGGAAAAGGACTTGTT
7bp del1	GAGCTTTTTCAAGACCCACATACTGGGCTGTCCTACCATTATTTCCATGG-------GCTCAACAGATACGTCCTTTTGAATGAAGGAAAAGGACTTGTT
7bp del2	GAGCTTTTTCAAGACCCACATACTGGGCTGTCCTACCATTATTTCCATGGA-------CTCAACAGATACGTCCTTTTGAATGAAGGAAAAGGACTTGTT
8bp del1	GAGCTTTTTCAAGACCCACATACTGGGCTGTCCTACCATTATTTCCATGG--------CTCAACAGATACGTCCTTTTGAATGAAGGAAAAGGACTTGTT
8bp del2	GAGCTTTTTCAAGACCCACATACTGGGCTGTCCTACCATTATTTCCATGGA--------TCAACAGATACGTCCTTTTGAATGAAGGAAAAGGACTTGTT
8bp del3	GAGCTTTTTCAAGACCCACATACTGGGCTGTCCTACCATTATTTCCAT--------AGCTCAACAGATACGTCCTTTTGAATGAAGGAAAAGGACTTGTT
8bp del4	GAGCTTTTTCAAGACCCACATACTGGGCTGTCCTACCATTATT--------TCCAGAGCTCAACAGATACGTCCTTTTGAATGAAGGAAAAGGACTTGTT
8bp del5	GAGCTTTTTCAAGACCCACATACTGGGCTGTCCTACCATTAT--------ATCCAGAGCTCAACAGATACGTCCTTTTGAATGAAGGAAAAGGACTTGTT
8bp del6	GAGCTTTTTCAAGACCCACATACTGGGCTGTCCTACCATTATTTCCA--------GAGCTCAACAGATACGTCCTTTTGAATGAAGGAAAAGGACTTGTT
9bp del1	GAGCTTTTTCAAGACCCACATACTGGGCTGTCCTACCATTATTTCCATGG---------TCAACAGATACGTCCTTTTGAATGAAGGAAAAGGACTTGTT
9bp del2	GAGCTTTTTCAAGACCCACATACTGGGCTGTCCTACCATTATTTCCAT---------GCTCAACAGATACGTCCTTTTGAATGAAGGAAAAGGACTTGTT
9bp del3	GAGCTTTTTCAAGACCCACATACTGGGCTGTCCTACCATTATTTCCATGGA---------CAACAGATACGTCCTTTTGAATGAAGGAAAAGGACTTGTT
10bp del1	GAGCTTTTTCAAGACCCACATACTGGGCTGTCCTACCATTATTTCCATGG----------CAACAGATACGTCCTTTTGAATGAAGGAAAAGGACTTGTT
10bp del2	GAGCTTTTTCAAGACCCACATACTGGGCTGTCCTACCATTATTTCCATGGA----------AACAGATACGTCCTTTTGAATGAAGGAAAAGGACTTGTT
10bp del3	GAGCTTTTTCAAGACCCACATACTGGGCTGTCCTACCATTATTTCCAT----------CTCAACAGATACGTCCTTTTGAATGAAGGAAAAGGACTTGTT
11bp del1	GAGCTTTTTCAAGACCCACATACTGGGCTGTCCTACCATTATTTCCATGG-----------AACAGATACGTCCTTTTGAATGAAGGAAAAGGACTTGTT
11bp del2	GAGCTTTTTCAAGACCCACATACTGGGCTGTCCTACCATTATTTCCATG-----------CAACAGATACGTCCTTTTGAATGAAGGAAAAGGACTTGTT
11bp del, 1m1	GAGCTTTTTCAAGACCCACATACTGGGCTGTCCTACCA-----------CATCCAGAGCTCAACAGATACGTCCTTTTGAATGAAGGAAAAGGACTTGTT
11bp del, 1m2	GAGCTTTTTCAAGACCCACATACTGGGCTGTCCTACCATTATTTCCATGGATCCA-----------CTACGTCCTTTTGAATGAAGGAAAAGGACTTGTT
12bp del	GAGCTTTTTCAAGACCCACATACTGGGCTGTCCTACCATTATTTCCATGG------------ACAGATACGTCCTTTTGAATGAAGGAAAAGGACTTGTT
13bp del	GAGCTTTTTCAAGACCCACATACTGGGCTGTCCTACCATTATTTC-------------CTCAACAGATACGTCCTTTTGAATGAAGGAAAAGGACTTGTT
15bp del	GAGCTTTTTCAAGACCCACATACTGGGCTGTCCTACCATTATTTCCATGG---------------GATACGTCCTTTTGAATGAAGGAAAAGGACTTGTT
16bp del1	GAGCTTTTTCAAGACCCACATACTGGGCTGTCCTACCATTATTTCCATG----------------GATACGTCCTTTTGAATGAAGGAAAAGGACTTGTT
16bp del2	GAGCTTTTTCAAGACCCACATACTGGGCTGTCCTACCATTATTTCCA----------------CAGATACGTCCTTTTGAATGAAGGAAAAGGACTTGTT
16bp del, 1m	GAGCTTTTTCAAGACCCACATACTGGGCTGTCCTACCATTATTTCCG----------------CAGATACGTCCTTTTGAATGAAGGAAAAGGACTTGTT
17bp del1	GAGCTTTTTCAAGACCCACATACTGGGCTGTCCTACCATTATTTCCATGG-----------------TACGTCCTTTTGAATGAAGGAAAAGGACTTGTT
17bp del2	GAGCTTTTTCAAGACCCACATACTGGGCTGTCCTACCATTATTTCCATG-----------------ATACGTCCTTTTGAATGAAGGAAAAGGACTTGTT
17bp del3	GAGCTTTTTCAAGACCCACATACTGGGCTGTCCTA-----------------CCAGAGCTCAACAGATACGTCCTTTTGAATGAAGGAAAAGGACTTGTT
18bp del1	GAGCTTTTTCAAGACCCACATACTGGGCTGTCCTACCATTATTTCCATG------------------TACGTCCTTTTGAATGAAGGAAAAGGACTTGTT
18bp del2	GAGCTTTTTCAAGACCCACATACTGGGCTGTCCTACCATTATTTCCAT------------------ATACGTCCTTTTGAATGAAGGAAAAGGACTTGTT
20bp del	GAGCTTTTTCAAGACCCACATACTGGGCTGTCCTACCATTAT--------------------ACAGATACGTCCTTTTGAATGAAGGAAAAGGACTTGTT
21bp del1	GAGCTTTTTCAAGACCCACATACTGGGCTGTCCTACCATTATTTCCATG---------------------GTCCTTTTGAATGAAGGAAAAGGACTTGTT
21bp del2	GAGCTTTTTCAAGACCCACATACTGGGCTGTCCTACCA---------------------TCAACAGATACGTCCTTTTGAATGAAGGAAAAGGACTTGTT
21bp del3	GAGCTTTTTCAAGACCCACATACTGGGCTG---------------------TCCAGAGCTCAACAGATACGTCCTTTTGAATGAAGGAAAAGGACTTGTT
22bp del1	GAGCTTTTTCAAGACCCACATACTGGGCTGTCCTACCATTATTTCCAT----------------------GTCCTTTTGAATGAAGGAAAAGGACTTGTT
22bp del2	GAGCTTTTTCAAGACCCACATACTGGGCTGTCCTACCATT----------------------ACAGATACGTCCTTTTGAATGAAGGAAAAGGACTTGTT
23bp del	GAGCTTTTTCAAGACCCACATACTGGGCTGTCCTACC-----------------------CAACAGATACGTCCTTTTGAATGAAGGAAAAGGACTTGTT
24bp del	GAGCTTTTTCAAGACCCACATACTGGGCTGTCCTACCATTATTTCCATGG------------------------TTTTGAATGAAGGAAAAGGACTTGTT
24bp del, 1m	GAGCTTTTTCAAGACCCACATACTGGGCTGTCCTACC------------------------CACAGATACGTCCTTTTGAATGAAGGAAAAGGACTTGTT
25bp del	GAGCTTTTTCAAGACCCACATACTGGGCTGTCCTACCATTATTTCCATGG-------------------------TTTGAATGAAGGAAAAGGACTTGTT
25bp del, 1m	GAGCTTTTTCAAGACCCACATACTG-------------------------TTCCAGAGCTCAACAGATACGTCCTTTTGAATGAAGGAAAAGGACTTGTT
26bp del	GAGCTTTTTCAAGACCCACATACTGGGCTGTCCTA--------------------------AACAGATACGTCCTTTTGAATGAAGGAAAAGGACTTGTT
28bp del	GAGCTTTTTCAAGACCCACATACTGGGCTGT----------------------------TCAACAGATACGTCCTTTTGAATGAAGGAAAAGGACTTGTT
30bp del	GAGCTTTTTCAAGACCCACATACTGGGCTGTCCTACCATTATTTCCATGG------------------------------ATGAAGGAAAAGGACTTGTT
31bp del1	GAGCTTTTTCAAGACCCACATACTGGGCT-------------------------------CAACAGATACGTCCTTTTGAATGAAGGAAAAGGACTTGTT
31bp del2	GAGCTTTTTCAAGACCCACATA-------------------------------CAGAGCTCAACAGATACGTCCTTTTGAATGAAGGAAAAGGACTTGTT
31bp del3	GAGCTTTTTCAAGACCCAC-------------------------------ATCCAGAGCTCAACAGATACGTCCTTTTGAATGAAGGAAAAGGACTTGTT
33bp del	GAGCTTTTTCAAGACCCACATACTGGGCTGTCCTAC---------------------------------CGTCCTTTTGAATGAAGGAAAAGGACTTGTT
37bp del1	GAGCTTTTTCAAGACCCACATACTGGGC-------------------------------------GATACGTCCTTTTGAATGAAGGAAAAGGACTTGTT
37bp del2	GAGCTTTTTCAAGAC-------------------------------------CCAGAGCTCAACAGATACGTCCTTTTGAATGAAGGAAAAGGACTTGTT
38bp del	GAGCTTTTTCAAGACCCACATACTGGGCTGTCCTACCATTATTTCCAT--------------------------------------GAAAAGGACTTGTT
41bp del	GAGCTTTTTCAAGACCCACATACTGGGCT-----------------------------------------GTCCTTTTGAATGAAGGAAAAGGACTTGTT
45bp del1	GAGCTTTTTCAAGACCCACAT---------------------------------------------ATACGTCCTTTTGAATGAAGGAAAAGGACTTGTT
45bp del2	GAGCTTTTTCAAGACCCACA---------------------------------------------GATACGTCCTTTTGAATGAAGGAAAAGGACTTGTT
47bp del1	GAGCTTTTTCAAGACCCAC-----------------------------------------------ATACGTCCTTTTGAATGAAGGAAAAGGACTTGTT
47bp del2	GAGCTTTTTCAAGACCCACATAC-----------------------------------------------GTCCTTTTGAATGAAGGAAAAGGACTTGTT
51bp del	GAGCTTTTTCAA---------------------------------------------------CAGATACGTCCTTTTGAATGAAGGAAAAGGACTTGTT
56bp del	GAGCTTTTTCAAGACCCACATACTGGGCTGTCCTACCATTATTTCC--------------------------------------------------------TGGCTACC
58bp del	GAGCTTTTTCAAGACCCACAT----------------------------------------------------------AATGAAGGAAAAGGACTTGTT
79bp del	GAGCTTTTTCAAGACCCACATACTGG-------------------------------------------------------------------------------CTACC
14bp in, 1mm	GAGCTTTTTCAAGACCCACATACTGGGCTGTCCTACCATTATTTCCATGGCTTTTCTAAGTTTTCTCCAGAGCTCAACAGATACGTCCTTTTGAATGAAGGAAAAGGACTTGTT
in-del comp1	GAGCTTTTTCAAGACCCACATACTGGGCTGTCCTACCAATATATCCCTGTATACATTATTTCCAGAGCTCAACAGATACGTCCTTTTGAATGAAGGAAAAGGACTTGTT
in-del comp2	GAGCTTTTTCAAGACCCACATACTGGGCTGTCCTACCATTATTTCCATGGAAATAATGGT--AGGACAGCCCA------GTATGAAGGAAAAGGACTTGTT
in-del comp3	GAGCTTTTTCAAGACCCACATACTGGGCTGTCCTACCATTATTTCCATGGA--CAG----CAGCA-AT-----------AATGAAGGAAAAGGACTTGTT
in-del comp4	GAGCTTTTTCAAGACCCACATACTGGGCTGTCCTACCATTATTTCAAGACCCACATACTGGGTAGCCAGGAACAAGTCCTTTTCCTTCATTCAAAAGGACGTATCTGTTGGGTTTTCTTGTT
in-del comp5	GAGCTTTTTCAAGACCCACATACTGGGCTGTCCTACCATGGAAATAATGTGTCATTTAAAATATAGCATGTATGTAAGGTGTGTCATTTAAAAATTGCTCAACAGATACGTCCTTTTGAATGAAGGAAAAGGACTTGTT
in-del comp6	GAGCTTTTTCAAGACCCACATACTGGGCTGTCCTACCATTATTTCCATGGTAT--GAGAT-----------TCC------ATG------------TTGTTCCTGGCTACCCACAGTCCATGTTGGATATA
in-del comp7	GAGCTTTTTCAAGACCCACATACTGGGCTGTCCTACCATTATTTCAAGACCCACATACTGGGTAGCCAGGAACAAGTCCTTTTCCTTCATTCAAAAGGACGTATCTGTTGGGTTTTCTTGTT
in-del comp8	GAGCTTTTTCAAGACCCACATACTGGGCTGTCCTACCATTATTTCCCTGTATACATTATTTCCAGAGCTCAACAGATACGTCCTTTTGAATGAAGGAAAAGGACTTGTT
in-del comp9	GAGCTTTTTCAAGACCCACA----------------------GTCCATG---------------------------TTGAATGAAGGAAAAGGACTTGTT
in-del comp10	GAGCTTTTTCAAGACCCACATACTGGGCT------------TTT---------------TCAACAGATACGTCCTTTTGAATGAAGGAAAAGGACTTGTT
in-del, comp11	GAGCTTTTTCAAGACCCACATACTGGGCTGTCCTACCATTATTTCCATGTAT---GAGAT-----------TCC------ATG------------TTGTT
a: An edited variant accounting for 1% or more of the total mapped reads was referred as a major edited variant and included in Table 2 report.
A number is added to an indel variant if more than one variant contains the same number of indels.
b: PAM site ("CCA") is highlighted in blue, spacer sequence in red, and mismatched sequences in green, and insertions in purple. Deleted sequences were represented by "-".

## Sheet: STable7BR6OX2editing
Supplementary Table 7. Examples of vines with identical VviBR6OX1 but different VviBR6OX2 editing profiles and phenotypes.
Transgenic vine IDa	Phenotype	Sampling description	VviBR6OX1									VviBR6OX2
			InDelSub%b	No. major edited variantc	Most edited variant typed	InDelSub (%) for most edited variante	Second most edited variant type	InDelSub (%) for second most edited variante	Third most edited variant type	InDelSub (%) for third most edited variante		InDelSub%	No. major edited variantc	Most edited variant typed	InDelSub (%) for most edited variante	Second most edited variant type	InDelSub (%) for second most edited variante	Third most edited variant type	InDelSub (%) for third most edited variante	Fourth most edited variant type	InDelSub (%) for fourth most edited variante
BR18C	Compact dwarf	May 2023, greenhouse	100	2	41bp del	56.52	9bp del2	42.18				99.5	2	"T" in1	51.01	7bp del1	46.82
BR18M	Mild dwarf	May 2023, greenhouse	99.8	2	41bp del	55.82	"A" in	42.64				99.4	6	"T" in1	43.54	56bp del	30.2	"A" in	16.86	31bp del2	3.38
BR51C	Compact dwarf	April 2025,greenhouse	100	1	37bp del, 2m	98.74						99.9	3	"T" del	48.33	"A" in	33.07	9bp del3	17.22
BR51C-1	Compact dwarf	May 2025, greenhouse	99.9	1	37bp del, 2m	98.85						99.9	2	"T" del	50.01	"A" in	48.57
BR51C-2	Compact dwarf	May 2025, greenhouse	99.9	1	37bp del, 2m	98.88						100	3	"T" del	47.42	"A" del	39.3	8bp del5	12.02
BR51C-3	Compact dwarf	May 2025, greenhouse	100	1	37bp del, 2m	98.87						99.9	3	"T" del	48.75	"A" in	39.52	9bp del3	10.36
BR51M-1	Mild dwarf	May 2025, greenhouse	100	1	37bp del, 2m	99.08						98.6	8	"T" del	50.24	9bp del3	7.53	"A" in	7.7	"A" del	7.51
BR51M-2	Mild dwarf	May 2025, greenhouse	100	1	37bp del, 2m	98.82						98	7	"T" del	49.51	9bp del3	10.99	"A" del	8.14	8bp del5	6.96
BRO53e	Mild dwarf	Dec. 2022, tissue culture box	99.9	7	"A" in	54.36	"A" to "T" ms ( a.a. substituion of D for V)	17.64	17bp del1	10.28		99.9	2	45bp del2	59.46	"A" in	39.04
BR53M	Mild dwarf	May 2023, greenhouse	100	3	"A"in	68.48	16bp del	20.48	6bp del	8.89		99.9	3	45bp del2	55.6	"A"in	29.46	6bp del1	13.64
BR53N	Normal	May 2023, greenhouse	99.8	3	"A"in	45.02	"A" to "T" ms ( a.a. substituion of D for V)	30.39	17bp del1	22.72		99.8	3	45bp del2	76.22	"A" in	13.12	"AT" in	9.07
BR2f	Compact dwarf		99.7	1	"A" in	98.36						99.8	2	8bp del4	54.48	"A'' in	44.34
BR4	Mild dwarf		99.7	1	"A"in	96.67						96.8	6	8bp del1	54.04	"A" in	11.14
BR6	Mild dwarf		99.65	1	"A"in	97.73-98.15						91.8	10-16	8bp del 1	52.07-59.19	6bp del1	7.05-10.74
BR10f	Mild dwarf		99.7	1	"G" del	98.19-98.28						95.2	9 -11	4bp del3	12.37-22.71	8bp del4	15.26-16.87
BR13	Mild dwarf		99.9	1	"G" del	98.67-98.81						72.9	3 -9	6bp del1	16.26-24.69	"T" del	0.66-30.04
BR25	Mild dwarf		99.9	1	"G" del	98.42-98.78						98.5	8-15	"A" in	13.03-31.95	47bp del2	0.00-22.88
BR30	Compact dwarf		100	1	"G" del	98.76-98.81						99.8	2	9bp del1	51.59-63.40	"A" in	34.65-46.73
BR46	Mild dwarf		100	1	"G" del	98.24						100	7	4bp del1	51.49	4bp del2	32.77
a: "-1, -2, or -3" indicates an independent sample from the same vine; BRO53 was the original vine in a tissue culture magenta box and later developed BR53M and BR53N branches with different phenotypes after transplanted and grown in one-gallon pot in a greenhouse.
b: InDelSub% (insertion-deletion-subsitution) was generated by Cas analyzer.
c: Number of major edited variants defined as those with 1% or more of total mapped reads.
d: In, del, and m means insertion, deletion and mismatch, respectively. For examples, "A" in means an insertion of a nucleotide "A"; and 37 bp de, 2 m means a deletion of 37 base pairs and presence of additional 2 mismatches.
If more than one type of deletions was present in a sample, a number was addeded to distinquish different deletion types such as del1 and del2. See Table S6 for examples.
e: The percentage of an editing variant was calculated by the number of reads with the variant signature indel divided by the number of total mapped reads to the reference.
f: these independently edited vines had identical VviBR6OX1profiles but different in VviBR6OX2 profiles; these data and their phenotypes were the same as shown in Table 2.

## Sheet: TableS8Expression
Supplementary Table 8. Expression levels of VviBR6OX1 and VviBR6OX2 in different types of grape tissues and developmental stages
Tissue type	VviBR6OX1a		VviBR6OX2		Samplesb
	Expression level	Standard deviation	Expression level	Standard dviation
Tendril - Young	56.36	24.03	3.01	0.31	GSM881670, GSM881671, GSM881672
Tendril - Well Developed	63.3	27.75	4.42	1.64	GSM881673, GSM881674, GSM881675
Tendril - Fruit Set	190.21	69.29	3.28	0.32	GSM881676, GSM881677, GSM881678
Leaf - Young	118.42	24.17	6.26	2.82	GSM881586, GSM881587, GSM881588
Leaf - Fruit Set	36.06	7.49	6.98	1.48	GSM881589, GSM881590, GSM881591
Leaf - Senescent	19.7	7.74	26.33	16.82	GSM881592, GSM881593, GSM881594
Seedling	129.16	25.9	7.01	1.5	GSM881640, GSM881641, GSM881642
Stem - Young	86.04	35.41	3.42	0.75	GSM881664, GSM881665, GSM881666
Stem - Mature (Woody)	126.29	45.53	5.55	3.26	GSM881667, GSM881668, GSM881669
Bud - Bud Swelling Stage	79.31	6.44	7.71	1.43	GSM881535, GSM881536, GSM881537
Bud - Bud Burst Initial Stage	26.11	2.62	3.8	0.56	GSM881538, GSM881539, GSM881540
Bud - Bud Burst Later Stage	16.84	8.38	7.4	7.18	GSM881541, GSM881542, GSM881543
Bud - Latent Bud	74.79	7.2	3.85	0.48	GSM881544, GSM881545, GSM881546
Bud - Winter Dormant	99.68	21.01	16.77	5.05	GSM881547, GSM881548, GSM881549
Flower - Young	121.08	57.3	3.35	0.36	GSM881571, GSM881572, GSM881573
Flower - Well Developed	50.32	7.11	11.7	3	GSM881574, GSM881575, GSM881576
Flower - Start of Flowering	154.05	21.62	7.07	1.74	GSM881577, GSM881578, GSM881579
Flower - Flowering	110.26	45.36	5.41	1.18	GSM881580, GSM881581, GSM881582
Root	58.17	6.75	5.15	0.5	GSM881583, GSM881584, GSM881585
Carpel	33.09	9.32	8.27	1.09	GSM881595, GSM881596, GSM881597
Stamen	60.79	11.15	3.86	0.63	GSM881517, GSM881518, GSM881519
Petals	58.84	11.61	3.65	0.23	GSM881598, GSM881599, GSM881600
Pollen	47.14	10.44	3.12	0.31	GSM881610, GSM881611, GSM881612
Rachis - Fruit Set	250.51	52.75	4.04	0.59	GSM881613, GSM881614, GSM881615
Rachis - Post Fruit Set	75.31	13.34	13.05	2.68	GSM881634, GSM881635, GSM881636
Rachis - Veraison	238	63.56	6.45	2.19	GSM881520, GSM881521, GSM881522
Rachis - Mid Ripening	252.45	41.37	2.77	0.52	GSM881616, GSM881617, GSM881618
Rachis - Ripening	510.75	161.9	11.93	2.17	GSM881523, GSM881524, GSM881525
Pericarp - Fruit Set	51.64	6.54	6.92	1.9	GSM881637, GSM881638, GSM881639
Pericarp - Post Fruit Set	571.41	125.02	4.76	1.19	GSM881550, GSM881551, GSM881552
Pericarp - Veraison	261.99	102.77	7.82	1.11	GSM881643, GSM881644, GSM881645
Pericarp - Mid Ripening	29.48	2.91	5.34	0.68	GSM881628, GSM881629, GSM881630
Pericarp - Ripening	172.59	68.14	8.34	1.44	GSM881526, GSM881527, GSM881528
Pericarp - PHWI	128.3	9.16	6.81	1.38	GSM881553, GSM881554, GSM881555
Pericarp - PHWII	58.6	21.08	6.81	3.82	GSM881646, GSM881647, GSM881648
Pericarp - PHWIII	219.99	27.41	4.42	0.19	GSM881619, GSM881620, GSM881621
Seed - Fruit Set	237.87	33.63	4.29	0.59	GSM881622, GSM881623, GSM881624
Seed - Post Fruit Set	29.48	2.91	5.34	0.68	GSM881628, GSM881629, GSM881630
Seed - Veraison	118.44	18.01	7.15	3.49	GSM881529, GSM881530, GSM881531
Seed - Mid Ripening	216.47	21.98	3.74	0.54	GSM881556, GSM881557, GSM881558
Flesh - Post Fruit Set	81.7	20.32	4.17	0.83	GSM881649, GSM881650, GSM881651
Flesh - Mid Ripening	250.91	30.21	3.85	1.14	GSM881625, GSM881626, GSM881627
Flesh - Veraison	206.16	42.52	13.63	9.91	GSM881532, GSM881533, GSM881534
Flesh - Ripening	150.36	19.96	7.17	2.11	GSM881559, GSM881560, GSM881561
Flesh - PHWI	75.74	4.19	13.68	10.64	GSM881652, GSM881653, GSM881654
Flesh - PHWII	16.06	9.71	10.28	3.73	GSM881562, GSM881563, GSM881564
Flesh - PHWIII	7.71	1.98	6.45	3.08	GSM881565, GSM881566, GSM881567
Skin - Post Fruit Set	8.47	2.29	4.19	0.74	GSM881568, GSM881569, GSM881570
Skin - Veraison	25.94	12.45	16.03	14.91	GSM881601, GSM881602, GSM881603
Skin - Mid Ripening	6.53	2.5	10.87	8.16	GSM881604, GSM881605, GSM881606
Skin - Ripening	6.85	1.27	4.68	0.5	GSM881607, GSM881608, GSM881609
Skin - PHWI	11.75	0.44	11.05	8.87	GSM881655, GSM881656, GSM881657
Skin - PHWII	6.42	2.45	4.69	0.42	GSM881658, GSM881659, GSM881660
Skin - PHWIII	3.7	0.2	3.81	0.51	GSM881661, GSM881662, GSM881663
a. Based on averaged expression value of three replicates
b. Based on the published microarray data (Fasoli et al. 2012; Wang et al., 2014)

## Sheet: TableS9GenomeSurvey
Supplementary Table 9. A survey of VviBR6OX1 indels in Vitis genomes
Species	Cultivar or accession ID	Presence of 12-bp del	Presence of non-mutated Wt	Other indels in exons
Vitis vinifera ssp. vinifera	Black Corinth Seeded v1.1		yes/yesa
Vitis vinifera ssp. vinifera	Black Corinth Seedless cl. FPS02.1 v1.1		yes/yes
Vitis vinifera ssp. vinifera	Cabernet Franc cl. 04 v1.1	yes	yes
Vitis vinifera ssp. vinifera	Cabernet Sauvignon cl. 08 v1.1	yes	yes
Vitis vinifera ssp. vinifera	Carmenere cl. FPS02 VCR702 v1	yes	yes
Vitis vinifera ssp. vinifera	Chardonnay cl. 04 v2.0	yes	yes	"CG" insert in exon 3 in the 12-del allele
Vitis vinifera ssp. vinifera	Dakapo v1.0		yes
Vitis vinifera ssp. vinifera	Malbec cl. 136N v1.0	yes/yes
Vitis vinifera ssp. vinifera	Merlot cl. FPS15 v1.1		yes/yes	"GA" deletion in exon 1 and 1bp-del in exon 4
Vitis vinifera ssp. vinifera	Mgaloblishvili v1.0		yes/yes
Vitis vinifera ssp. vinifera	Muscat of Alexandria cl. FPS02 v1.0		yes/yes_yesb
Vitis vinifera ssp. vinifera	Nebbiolo cl. CVT71	yes	yesyes
Vitis vinifera ssp. vinifera	Pinot Noir cl. ENTAV115		yes	"GCCGT" insert in exon 3
Vitis vinifera ssp. vinifera	Pinot Noir cl. FPS123 v1.0	yes	yes
Vitis vinifera ssp. vinifera	PN40024 v5		yes
Vitis vinifera ssp. vinifera	Pixie cl. FPS01 v1.0	yes	yes
Vitis vinifera ssp. vinifera	Riesling cl. FPS24 v1	yes
Vitis vinifera ssp. vinifera	Sauvignon Blanc cl. 01 v1	yes	yes
Vitis vinifera ssp. vinifera	Semillon cl. FPS03	yes	yes
Vitis vinifera ssp. vinifera	Thompson Seedless cl. FPS02A v1.0		yes/yes_yes
Vitis vinifera ssp. vinifera	Zinfandel cl. 03 v1.1	yes	yes
Vitis vinifera ssp. sylvestris	DVIT3351.27 v1.1		yes/yes
Vitis vinifera ssp. sylvestris	DVIT3603.07 v1.1		yes
Vitis vinifera ssp. sylvestris	DVIT3603.16 v1.1		yes/yes
Vitis vinifera ssp. sylvestris	DVIT3603.16 v1.1		yes/yes
Vitis acerifolia	9018 v1.0		yes/yes_ yes
Vitis aestivalis	T52 v1.0		yes/yes
Vitis arizonica	b40-14 v2.0		yes/yes
Vitis berlandieri	9031 v1.0		yes/yes
Vitis girdiana	SC2 v1.0		yes/yes_yes	the tandem allele has "GC" del in exon 2 and "CAC" del in exon 8.
Vitis labrusca	GREM4 v1.0		yes
Vitis monticola	TX6703 v1.0		yes/yes
Vitis mustangensis	C114-96 v1.0		yes/yes
Vitis riparia	HP-1 v1.0		yes/yes
Vitis rupestris	B38 v1.0		yes/yes
Muscadinia rotundifolia	Trayshed v2.0		yes
Muscadinia rotundifolia	Carlos v1.3		yes
Vitis interspecific cross	101-14 Mgt v1.0		yes/yes
Vitis interspecific cross	110R v1.0		yes/yes
Vitis interspecific cross	Kober 5BB v1.0		yes/yes
Vitis interspecific cross	Freedom cl. FPS01 v1.0		yes/yes
Vitis interspecific cross	Rubired cl. FPS02 v1.0		yes/yes
a. "yes" represents the presence of one full copy of VviBR6OX1. When two alleles/haplotypes were found, they were represented by two alleles (yes) separated by "/".
b. "yes_yes" represents two copies of VvBiR6OX1 gene in one contig.

## Sheet: Table1CandidateGenes
Table 1. Candidate genes identified in the 137Kb QTL region flanked by the RNA-seq markers S14_23419894 and S14_23557098 and their RNAseq expression levels in dwarf and tall progeny vines of selfed PI 200569 .
					RNA-seq libraries from pooled shoot tissue					RNA-seq libraries from pooled leaf tissue
V2 IDa	V2 genomic position	V5 ID	V5 genomic position	Annotation	Average expression (RPKM) from dwarf vine shoots (n=3)	Average expression (RKKM) from tall vine shoots (n=3)	Fold change (dwarf/tall)	FDR or False Discovery Rate (corrected p-value)		Average expression (RPKM) from dwarf vine leaves (n=2)	Average expression (RPKM) from tall vine leaves (n=2)	Fold change (dwarf/tall)	FDR or False Discovery Rate (corrected p-value)
VIT_214s0083g01090	chr14:23,414,431..23,425,220	Vitvi05_01chr14g20200	chr14:23,332,436..23,341,810	dimethylguanosine tRNA methyltransferase	5.68237	6.04543	0.939946	1		4.15546	5.00866	0.829655	1
VIT_214s0083g01100	chr14:23,425,743..23,428,799	Vitvi05_01chr14g20210	chr14:23,341,816..23,345,329	Reversibly glycosylated polypeptide 3	7.90197	3.71015	2.12983	0.00211782		6.11892	5.865	1.04329	1
VIT_214s0083g01110	chr14:23,435,308..23,438,477	Vitvi05_01chr14g20220	chr14:23,350,926..23,354,799	Brassinosteroid-6-oxidase	8.21109	3.32671	2.46823	0.00160745		16.7942	5.95754	2.81899	0.0167588
VIT_214s0083g01120	chr14:23,456,752..23,469,960	Vitvi05_01chr14g20230	chr14:23,372,100..23,374,983	PLC-like protein	0	0.237205	0	0.229886		0	0.0430531	0	1
VIT_214s0083g01130	chr14:23,470,715..23,473,584	Vitvi05_01chr14g20240	chr14:23,386,574..23,390,745	PLC-like protein	0.755345	0.786875	0.959931	1		0.859374	1.47131	0.58409	1
VIT_214s0083g01140	chr14:23,478,598..23,480,350			B12D protein	0.603788	0.304067	1.98571	0.652916		0.733118	0.187781	3.90411	0.68561
VIT_214s0083g01150	chr14:23,525,331..23,527,758	Vitvi05_01chr14g20310	chr14:23,431,895..23,434,053	COBRA-like protein family	4.52979	4.29768	1.05401	1		2.95933	4.83535	0.612019	1
VIT_214s0083g01160	chr14:23,527,885..23,532,718	Vitvi05_01chr14g20320	chr14:23,434,741..23,439,054	COBRA-like protein family	13.2476	8.79053	1.50703	0.00203896		15.3953	10.1865	1.51135	0.0615804
VIT_214s0083g01170	chr14:23,552,675..23,569,797	Vitvi05_01chr14g20350	chr14:23,459,091..23,477,233	Mitochondrial substrate carrier family protein	3.83029	4.27816	0.895311	1		3.70811	4.50214	0.823632	1
VIT_214s0083g01180	chr14:23,573,187..23,576,046	Vitvi05_01chr14g20390	chr14:23,479,904..23,483,772	Protein C9orf85 homolog	31.0696	33.9903	0.914074	1		18.814	25.2552	0.744958	1
a: V2 and V5 refer to Vitis vinifera genome PN40024 v2 and PN40024 v5 (Shi et al., 2023), respectively.

[truncated: 1 more sheets: Table2EditingResults]
